# Supplementary material for: Comparative Genome Sequence Analysis of Actinobacillus pleuropneumoniae Serovar 8 Isolates From Norway, Denmark, and the United Kingdom Indicates Distinct Phylogenetic Lineages and Differences in Distribution of Antimicrobial Resistance Genes
Source: Front Microbiol. 2021 Sep 10;12:729637. doi: 10.3389/fmicb.2021.729637 (PMC8461171; doi:10.3389/fmicb.2021.729637)
Supplement: Supplementary file 1 [file Data_Sheet_1.xlsx]

## Sheet: Info
Metadataset of 227 Norwegian and 22 Danish isolates of Actinobacillus pleuropneumoniae serovar 8
Sheet
Primary NO repository isolates	123 serovar 8 isolates of A. pleuropneumoniae from 76 herds in the Norwegian pig population, collected through routine diagnostics at the Norwegian Veterinary Institute (NVI) in the period from 2004 to 2019.
Primary DK repository isolates	22 serovar 8 isolates of A. pleuropneumoniae collected through diagnostic work at Danish Veterinary Laboratory (later National Veterinary Institute – Technical University of Denmark), over the years from 1983-2009.
Additional isolates within-host	104 serovar 8 isolates of A. pleuropneumoniae from a total of six pigs from five geographically unrelated herds in Norway, sampled from pneumonic lungs to investigate within-host variation of A. pleuropneumoniae.
Variables	Description
Isolate ID	Project specific IDs.
Farm ID	ID numbers given to the farm of origin.
Region	The geographic regions that were defined here are based on the official administrative regions of the Norwegian Food Safety Authorities’ administrative regions.
Year	Year of sampling.
Herd Category	Herd of origin was categorized into four types, based on the structure of the Norwegian pig production pyramid system.
Abattoir Category	The variable for abattoir affiliation was divided in three categories.
Phylogenetic Clade	Three distinct phylogenetic clades were identified after phylogenetic reconstruction of the isolate collection.
aph(3'')-Ib	Streptomycin resistance gene A (Strep A), 1 indicates presence, missing indicates absence of gene.
aph(6)-Id	Streptomycin resistance gene B (Strep A), 1 indicates presence, missing indicates absence of gene.
tet(Y)	Tetracyclin resistance gene Y, 1 indicates presence, missing indicates absence of gene.
sul2	Sulfonamide resistance gene, 1 indicates presence, missing indicates absence of gene.
blaROB-1	Beta-lactam resistance gene, 1 indicates presence, missing indicates absence of gene.
tet(B)	Tetracyclin resistance gene B, 1 indicates presence, missing indicates absence of gene.
dfrA14	Trimethoprim resistance gene, 1 indicates presence, missing indicates absence of gene.
tet(H)	Tetracyclin resistance gene H, 1 indicates presence, missing indicates absence of gene.
Phylogenetic branch	Indicates whether the isolate is clustered among isolates from Norway or the United Kingdom after phylogenetic reconstruction of A. pleuropneumoniae serovar 8 isolates from these countries.
Pig no	Indicates whether the isolates come from the same pig to assess the within host variability.
Accession number	Sequence accession number for the data repository: ENA Bioproject PRJEB47034

## Sheet: Primary NO repository isolates
Isolate ID	Farm ID	Region	Year	Herd Category	Abattoir Category	Phylogenetic Clade	aph(3'')-Ib	aph(6)-Id	tet(Y)	sul2	blaROB-1	Accession number
AP_1	1	Greater Oslo	2004	Unknown	Cooperative	3	1	1	1	1		ERR6510189
AP_2	2	East	2004	Unknown	Cooperative	2						ERR6510200
AP_3	3	East	2005	Commercial Herds	Cooperative	2						ERR6510210
AP_4	4	Central	2005	Other	Cooperative	2						ERR6510220
AP_5	4	Central	2005	Other	Cooperative	2						ERR6510230
AP_6	4	Central	2005	Other	Cooperative	3						ERR6510240
AP_7	4	Central	2005	Other	Cooperative	3						ERR6510250
AP_8	4	Central	2005	Other	Cooperative	2						ERR6510261
AP_11	7	East	2013	Commercial Herds	Cooperative	2						ERR6510048
AP_12B	8	Greater Oslo	2013	Commercial Herds	Private	2						ERR6510059
AP_13	9	East	2013	Commercial Herds	Private	2						ERR6510068
AP_14	10	East	2013	Commercial Herds	Private	2						ERR6510079
AP_15	11	East	2013	Commercial Herds	Private	2						ERR6510185
AP_16	12	East	2013	Commercial Herds	Cooperative	2						ERR6510186
AP_18	14	East	2013	Commercial Herds	Cooperative	2						ERR6510187
AP_19	14	East	2013	Commercial Herds	Cooperative	2						ERR6510188
AP_20	14	East	2013	Commercial Herds	Cooperative	3						ERR6510190
AP_21	14	East	2013	Commercial Herds	Cooperative	2						ERR6510191
AP_22	15	East	2013	Commercial Herds	Cooperative	2						ERR6510192
AP_23	15	East	2013	Commercial Herds	Cooperative	2						ERR6510193
AP_24	16	East	2013	Commercial Herds	Cooperative	2						ERR6510194
AP_25	17	East	2013	Commercial Herds	Private	2						ERR6510195
AP_26	18	South-West	2013	Breeing Herds	Private	3						ERR6510196
AP_27	19	South-West	2013	Commercial Herds	Cooperative	3						ERR6510197
AP_28	20	South-West	2013	Commercial Herds	Private	3						ERR6510198
AP_29	21	South-West	2013	Commercial Herds	Cooperative	1						ERR6510199
AP_30	22	South-West	2013	Commercial Herds	Private	1						ERR6510201
AP_31	23	South-West	2013	Commercial Herds	Private	2						ERR6510202
AP_32	24	South-West	2013	Commercial Herds	Private	2						ERR6510203
AP_33	25	Central	2013	Breeing Herds	Cooperative	2						ERR6510204
AP_34	26	Central	2013	Commercial Herds	Private	2						ERR6510205
AP_35	27	North	2013	Commercial Herds	Cooperative	2						ERR6510206
AP_36	28	North	2013	Commercial Herds	Cooperative	2						ERR6510207
AP_37	29	North	2013	Commercial Herds	Cooperative	2						ERR6510208
AP_38	30	Greater Oslo	2014	Commercial Herds	Cooperative	2						ERR6510209
AP_40	32	South-West	2014	Commercial Herds	Cooperative	3						ERR6510211
AP_41	33	North	2014	Breeing Herds	Cooperative	1						ERR6510212
AP_43	35	East	2017	Commercial Herds	Cooperative	3						ERR6510213
AP_44	35	East	2017	Commercial Herds	Cooperative	3						ERR6510214
AP_45	35	East	2017	Commercial Herds	Cooperative	1						ERR6510215
AP_46	35	East	2017	Commercial Herds	Cooperative	3						ERR6510216
AP_47	36	East	2017	Commercial Herds	Cooperative	2						ERR6510217
AP_48	36	East	2017	Commercial Herds	Cooperative	2						ERR6510218
AP_49	36	East	2017	Commercial Herds	Cooperative	3						ERR6510219
AP_50	36	East	2017	Commercial Herds	Cooperative	2						ERR6510221
AP_51	37	East	2017	Commercial Herds	Private	2						ERR6510222
AP_52	37	East	2017	Commercial Herds	Private	2						ERR6510223
AP_53	37	East	2017	Commercial Herds	Private	2						ERR6510224
AP_54	37	East	2017	Commercial Herds	Private	2						ERR6510225
AP_55	37	East	2017	Commercial Herds	Private	2						ERR6510226
AP_56A	38	East	2017	Commercial Herds	Cooperative	2						ERR6510227
AP_57	38	East	2017	Commercial Herds	Cooperative	2						ERR6510228
AP_58	39	South-West	2017	Commercial Herds	Cooperative	3						ERR6510229
AP_60	39	South-West	2017	Commercial Herds	Cooperative	3						ERR6510231
AP_61	39	South-West	2017	Commercial Herds	Cooperative	3						ERR6510232
AP_62	40	South-West	2017	Commercial Herds	Private	3						ERR6510233
AP_63	41	South-West	2017	Commercial Herds	Cooperative	3						ERR6510234
AP_64	41	South-West	2017	Commercial Herds	Cooperative	3						ERR6510235
AP_65	41	South-West	2017	Commercial Herds	Cooperative	3						ERR6510236
AP_66	41	South-West	2017	Commercial Herds	Cooperative	3						ERR6510237
AP_67	42	Central	2017	Commercial Herds	Cooperative	1						ERR6510238
AP_68	42	Central	2017	Commercial Herds	Cooperative	2						ERR6510239
AP_70	43	Central	2017	Commercial Herds	Cooperative	2						ERR6510241
AP_71	44	Greater Oslo	2018	Commercial Herds	Cooperative	2						ERR6510242
AP_72	44	Greater Oslo	2018	Commercial Herds	Cooperative	3						ERR6510243
AP_73	44	Greater Oslo	2018	Commercial Herds	Cooperative	3						ERR6510244
AP_74	44	Greater Oslo	2018	Commercial Herds	Cooperative	3						ERR6510245
AP_75	44	Greater Oslo	2018	Commercial Herds	Cooperative	3	1			1	1	ERR6510246
AP_76	45	East	2018	Other	Cooperative	3						ERR6510247
AP_78	46	East	2018	Commercial Herds	Private	2						ERR6510248
AP_79	47	East	2018	Commercial Herds	Cooperative	2						ERR6510249
AP_80	47	East	2018	Commercial Herds	Cooperative	2						ERR6510251
AP_81	48	South-West	2018	Breeing Herds	Private	3						ERR6510252
AP_82	49	South-West	2018	Commercial Herds	Private	3						ERR6510253
AP_83	49	South-West	2018	Commercial Herds	Private	3						ERR6510254
AP_84	49	South-West	2018	Commercial Herds	Private	3						ERR6510255
AP_85	50	South-West	2018	Commercial Herds	Private	3						ERR6510256
AP_86	50	South-West	2018	Commercial Herds	Private	3						ERR6510257
AP_87	51	South-West	2018	Other	Private	3						ERR6510258
AP_88	52	South-West	2018	Commercial Herds	Private	3						ERR6510259
AP_89	52	South-West	2018	Commercial Herds	Private	3						ERR6510260
AP_90	52	South-West	2018	Commercial Herds	Private	3						ERR6510262
AP_91	52	South-West	2018	Commercial Herds	Private	3						ERR6510263
AP_92	53	Central	2018	Commercial Herds	Cooperative	1						ERR6510264
AP_93	53	Central	2018	Commercial Herds	Cooperative	1						ERR6510265
AP_94	53	Central	2018	Commercial Herds	Cooperative	1						ERR6510266
AP_95	54	South-West	2018	Commercial Herds	Private	3						ERR6510267
AP_97	200		2018	Unknown	Unknown	3						ERR6510268
AP_98	55	South-West	2018	Commercial Herds	Cooperative	3						ERR6510269
AP_99	56	North	2018	Breeing Herds	Cooperative	1						ERR6510270
AP_100	57	Central	2018	Commercial Herds	Cooperative	2						ERR6510272
AP_101	57	Central	2018	Commercial Herds	Cooperative	2						ERR6510031
AP_102	57	Central	2018	Commercial Herds	Cooperative	2						ERR6510032
AP_103	58	Central	2018	Commercial Herds	Private	1						ERR6510033
AP_104	59	South-West	2018	Commercial Herds	Private	3						ERR6510034
AP_105	60	South-West	2018	Commercial Herds	Unknown	3						ERR6510035
AP_108	63	South-West	2018	Commercial Herds	Private	3						ERR6510036
AP_109	64	South-West	2018	Commercial Herds	Private	3						ERR6510037
AP_110	65	South-West	2019	Commercial Herds	Cooperative	3						ERR6510038
AP_111	66	South-West	2019	Commercial Herds	Cooperative	3						ERR6510039
AP_112	67	South-West	2019	Commercial Herds	Cooperative	3						ERR6510040
AP_113	68	Central	2019	Commercial Herds	Cooperative	3						ERR6510041
AP_114	69	Greater Oslo	2019	Commercial Herds	Private	3						ERR6510042
AP_115	69	Greater Oslo	2019	Commercial Herds	Private	1						ERR6510043
AP_116	70	South-West	2019	Commercial Herds	Cooperative	2						ERR6510044
AP_117	75	Central	2007	Unknown	Cooperative	1						ERR6510045
AP_118	76	South-West	2007	Commercial Herds	Private	3						ERR6510046
AP_119	77	North	2008	Commercial Herds	Cooperative	2						ERR6510047
AP_120	78	East	2008	Unknown	Cooperative	3	1	1	1	1		ERR6510049
AP_121	79	East	2008	Commercial Herds	Private	2						ERR6510050
AP_122	200	Central	2008	Unknown	Unknown	1						ERR6510051
AP_123	80	South-West	2008	Commercial Herds	Cooperative	3	1	1	1	1		ERR6510052
AP_124	81	Central	2009	Commercial Herds	Cooperative	1						ERR6510053
AP_125	82	South-West	2009	Breeing Herds	Cooperative	3						ERR6510054
AP_126	82	South-West	2009	Breeing Herds	Cooperative	3						ERR6510055
AP_143	69	Greater Oslo	2019	Commercial Herds	Private	2						ERR6510072
AP_144	71	Greater Oslo	2019	Commercial Herds	Private	2						ERR6510073
AP_145	72	East	2019	Commercial Herds	Cooperative	2						ERR6510074
AP_146	52	South-West	2019	Commercial Herds	Private	3						ERR6510075
AP_147	52	South-West	2019	Commercial Herds	Private	3						ERR6510076
AP_148	73	South-West	2019	Commercial Herds	Cooperative	3						ERR6510077
AP_149	73	South-West	2019	Commercial Herds	Cooperative	3						ERR6510078
AP_150	74	South-West	2019	Breeing Herds	Cooperative	3						ERR6510080

## Sheet: Primary DK repository isolates
Isolate ID	Year	Phylogenetic branch	aph(3'')-Ib	aph(6)-Id	tet(Y)	sul2	blaROB-1	tet(B)	dfrA14	tet(H)	Accession number
28007_243683	1983	Norway									ERR6510271
28008_1685284	1984	Norway									ERR6510024
28009_1382486	1986	Norway									ERR6510025
28010_477187	1987	Norway									ERR6510026
28011_641288	1988	Norway									ERR6510027
28012_515589	1989	Norway									ERR6510028
28013_687390	1990	Norway									ERR6510029
28014_347591	1991	Norway									ERR6510030
AP_127	1996	United Kingdom									ERR6510056
AP_128	1997	Norway									ERR6510057
AP_129	1998	Norway									ERR6510058
AP_132	2001	Norway	1			1					ERR6510060
AP_133	2002	Norway									ERR6510061
AP_134	2003	Norway					1				ERR6510062
AP_135	2004	Norway									ERR6510063
AP_136	2005	Norway									ERR6510064
AP_137	2006	Norway	1			1		1			ERR6510065
AP_138	2007	Norway									ERR6510066
AP_139	2008	Norway						1			ERR6510067
AP_140	2009	Norway									ERR6510069
AP_141	1999	United Kingdom				1		1	1		ERR6510070
AP_142	2000	United Kingdom								1	ERR6510071

## Sheet: Additional isolates within-host
Isolate ID	Farm ID	Region	Year	Herd Category	Abattoir Category	Pig no	Accession number
AP_151A1	69	Greater Oslo	2019	Commercial Herds	Private	151	ERR6510081
AP_151A2	69	Greater Oslo	2019	Commercial Herds	Private	151	ERR6510082
AP_151A3	69	Greater Oslo	2019	Commercial Herds	Private	151	ERR6510083
AP_151A4	69	Greater Oslo	2019	Commercial Herds	Private	151	ERR6510084
AP_151A5	69	Greater Oslo	2019	Commercial Herds	Private	151	ERR6510085
AP_151B1	69	Greater Oslo	2019	Commercial Herds	Private	151	ERR6510086
AP_151B2	69	Greater Oslo	2019	Commercial Herds	Private	151	ERR6510087
AP_151B3	69	Greater Oslo	2019	Commercial Herds	Private	151	ERR6510088
AP_151B4	69	Greater Oslo	2019	Commercial Herds	Private	151	ERR6510089
AP_151B5	69	Greater Oslo	2019	Commercial Herds	Private	151	ERR6510090
AP_151C1	69	Greater Oslo	2019	Commercial Herds	Private	151	ERR6510091
AP_151C2	69	Greater Oslo	2019	Commercial Herds	Private	151	ERR6510092
AP_151C3	69	Greater Oslo	2019	Commercial Herds	Private	151	ERR6510093
AP_151C4	69	Greater Oslo	2019	Commercial Herds	Private	151	ERR6510094
AP_151C5	69	Greater Oslo	2019	Commercial Herds	Private	151	ERR6510095
AP_151D1	69	Greater Oslo	2019	Commercial Herds	Private	151	ERR6510096
AP_151D2	69	Greater Oslo	2019	Commercial Herds	Private	151	ERR6510097
AP_151D3	69	Greater Oslo	2019	Commercial Herds	Private	151	ERR6510098
AP_151D4	69	Greater Oslo	2019	Commercial Herds	Private	151	ERR6510099
AP_151D5	69	Greater Oslo	2019	Commercial Herds	Private	151	ERR6510100
AP_151E1	69	Greater Oslo	2019	Commercial Herds	Private	151	ERR6510101
AP_151E2	69	Greater Oslo	2019	Commercial Herds	Private	151	ERR6510102
AP_151E3	69	Greater Oslo	2019	Commercial Herds	Private	151	ERR6510103
AP_151E4	69	Greater Oslo	2019	Commercial Herds	Private	151	ERR6510104
AP_151E5	69	Greater Oslo	2019	Commercial Herds	Private	151	ERR6510105
AP_152A1	71	Greater Oslo	2019	Commercial Herds	Private	152	ERR6510106
AP_152A2	71	Greater Oslo	2019	Commercial Herds	Private	152	ERR6510107
AP_152A3	71	Greater Oslo	2019	Commercial Herds	Private	152	ERR6510108
AP_152A4	71	Greater Oslo	2019	Commercial Herds	Private	152	ERR6510109
AP_152A5	71	Greater Oslo	2019	Commercial Herds	Private	152	ERR6510110
AP_152B1	71	Greater Oslo	2019	Commercial Herds	Private	152	ERR6510111
AP_152B2	71	Greater Oslo	2019	Commercial Herds	Private	152	ERR6510112
AP_152B3	71	Greater Oslo	2019	Commercial Herds	Private	152	ERR6510113
AP_152B4	71	Greater Oslo	2019	Commercial Herds	Private	152	ERR6510114
AP_152B5	71	Greater Oslo	2019	Commercial Herds	Private	152	ERR6510115
AP_153A1	71	Greater Oslo	2019	Commercial Herds	Private	153	ERR6510116
AP_153A2	71	Greater Oslo	2019	Commercial Herds	Private	153	ERR6510117
AP_153A3	71	Greater Oslo	2019	Commercial Herds	Private	153	ERR6510118
AP_153A4	71	Greater Oslo	2019	Commercial Herds	Private	153	ERR6510119
AP_153A5	71	Greater Oslo	2019	Commercial Herds	Private	153	ERR6510120
AP_153B1	71	Greater Oslo	2019	Commercial Herds	Private	153	ERR6510121
AP_153B2	71	Greater Oslo	2019	Commercial Herds	Private	153	ERR6510122
AP_153B3	71	Greater Oslo	2019	Commercial Herds	Private	153	ERR6510123
AP_153B4	71	Greater Oslo	2019	Commercial Herds	Private	153	ERR6510124
AP_153B5	71	Greater Oslo	2019	Commercial Herds	Private	153	ERR6510125
AP_154A1	72	East	2019	Commercial Herds	Cooperative	154	ERR6510126
AP_154A2	72	East	2019	Commercial Herds	Cooperative	154	ERR6510127
AP_154A3	72	East	2019	Commercial Herds	Cooperative	154	ERR6510128
AP_154A4	72	East	2019	Commercial Herds	Cooperative	154	ERR6510129
AP_154A5	72	East	2019	Commercial Herds	Cooperative	154	ERR6510130
AP_154A6	72	East	2019	Commercial Herds	Cooperative	154	ERR6510131
AP_154A7	72	East	2019	Commercial Herds	Cooperative	154	ERR6510132
AP_154A8	72	East	2019	Commercial Herds	Cooperative	154	ERR6510133
AP_154B1	72	East	2019	Commercial Herds	Cooperative	154	ERR6510134
AP_154B2	72	East	2019	Commercial Herds	Cooperative	154	ERR6510135
AP_154B3	72	East	2019	Commercial Herds	Cooperative	154	ERR6510136
AP_154B4	72	East	2019	Commercial Herds	Cooperative	154	ERR6510137
AP_154B5	72	East	2019	Commercial Herds	Cooperative	154	ERR6510138
AP_154B6	72	East	2019	Commercial Herds	Cooperative	154	ERR6510139
AP_156B1	76	South-West	2020	Commercial Herds	Private	156	ERR6510140
AP_156B2	76	South-West	2020	Commercial Herds	Private	156	ERR6510141
AP_156B3	76	South-West	2020	Commercial Herds	Private	156	ERR6510142
AP_156B4	76	South-West	2020	Commercial Herds	Private	156	ERR6510143
AP_156B5	76	South-West	2020	Commercial Herds	Private	156	ERR6510144
AP_156C1	76	South-West	2020	Commercial Herds	Private	156	ERR6510145
AP_156C2	76	South-West	2020	Commercial Herds	Private	156	ERR6510146
AP_156C3	76	South-West	2020	Commercial Herds	Private	156	ERR6510147
AP_156C4	76	South-West	2020	Commercial Herds	Private	156	ERR6510148
AP_156C5	76	South-West	2020	Commercial Herds	Private	156	ERR6510149
AP_156D1	76	South-West	2020	Commercial Herds	Private	156	ERR6510150
AP_156D2	76	South-West	2020	Commercial Herds	Private	156	ERR6510151
AP_156D3	76	South-West	2020	Commercial Herds	Private	156	ERR6510152
AP_156D4	76	South-West	2020	Commercial Herds	Private	156	ERR6510153
AP_156D5	76	South-West	2020	Commercial Herds	Private	156	ERR6510154
AP_156E1	76	South-West	2020	Commercial Herds	Private	156	ERR6510155
AP_156E2	76	South-West	2020	Commercial Herds	Private	156	ERR6510156
AP_156E3	76	South-West	2020	Commercial Herds	Private	156	ERR6510157
AP_156E4	76	South-West	2020	Commercial Herds	Private	156	ERR6510158
AP_156E5	76	South-West	2020	Commercial Herds	Private	156	ERR6510159
AP_157A1	77	South-West	2020	Commercial Herds	Cooperative	157	ERR6510160
AP_157A2	77	South-West	2020	Commercial Herds	Cooperative	157	ERR6510161
AP_157A3	77	South-West	2020	Commercial Herds	Cooperative	157	ERR6510162
AP_157A4	77	South-West	2020	Commercial Herds	Cooperative	157	ERR6510163
AP_157A5	77	South-West	2020	Commercial Herds	Cooperative	157	ERR6510164
AP_157B1	77	South-West	2020	Commercial Herds	Cooperative	157	ERR6510165
AP_157B2	77	South-West	2020	Commercial Herds	Cooperative	157	ERR6510166
AP_157B3	77	South-West	2020	Commercial Herds	Cooperative	157	ERR6510167
AP_157B4	77	South-West	2020	Commercial Herds	Cooperative	157	ERR6510168
AP_157B5	77	South-West	2020	Commercial Herds	Cooperative	157	ERR6510169
AP_157C1	77	South-West	2020	Commercial Herds	Cooperative	157	ERR6510170
AP_157C2	77	South-West	2020	Commercial Herds	Cooperative	157	ERR6510171
AP_157C3	77	South-West	2020	Commercial Herds	Cooperative	157	ERR6510172
AP_157C4	77	South-West	2020	Commercial Herds	Cooperative	157	ERR6510173
AP_157C5	77	South-West	2020	Commercial Herds	Cooperative	157	ERR6510174
AP_157D1	77	South-West	2020	Commercial Herds	Cooperative	157	ERR6510175
AP_157D2	77	South-West	2020	Commercial Herds	Cooperative	157	ERR6510176
AP_157D3	77	South-West	2020	Commercial Herds	Cooperative	157	ERR6510177
AP_157D4	77	South-West	2020	Commercial Herds	Cooperative	157	ERR6510178
AP_157D5	77	South-West	2020	Commercial Herds	Cooperative	157	ERR6510179
AP_157E1	77	South-West	2020	Commercial Herds	Cooperative	157	ERR6510180
AP_157E2	77	South-West	2020	Commercial Herds	Cooperative	157	ERR6510181
AP_157E3	77	South-West	2020	Commercial Herds	Cooperative	157	ERR6510182
AP_157E4	77	South-West	2020	Commercial Herds	Cooperative	157	ERR6510183
AP_157E5	77	South-West	2020	Commercial Herds	Cooperative	157	ERR6510184
